# Supplementary material for: Mek1 coordinates meiotic progression with DNA break repair by directly phosphorylating and inhibiting the yeast pachytene exit regulator Ndt80
Source: PLoS Genet. 2018 Nov 29;14(11):e1007832. doi: 10.1371/journal.pgen.1007832 (PMC6289461; doi:10.1371/journal.pgen.1007832)
Supplement: S1 Data — (XLSX) [file pgen.1007832.s001.xlsx]

## Sheet: Fig 1G
2018-06-08		3 days at 30oC							spore viability	4	3	2	1	0	total	%sv
Strain	plasmids	relevant genotype	unspor	spor	total	%			NH2444/pACTII/pRS316-DMC1-1	19	1	0	0	0	20	98.8
NH2444	pACTII/pRS316-1	dmc1/2u GAD	199	1	200	0.5			2	18	1	1	0	0	20	96.3
	2		199	1	200	0.5			3	20	0	0	0	0	20	100
	3		200	0	200	0	ave	SD	4	19	1	0	0	0	20	98.8
	4		200	2	202	0.990099	0.497525		5	19	1	0	0	0	20	98.8	average	SD
	total				0				6	18	0	2	0	0	20	95	97.95	1.88653
					0
	pACTII/pRS316-DMC1	dmc1/2u GAD/DMC1 CEN ARS	124	76	200	38			NH2444/pLB1/pRS316-DMC1-1	2	1	1	0	16	20	16.3
	2		137	63	200	31.5			2	2	1	1	0	16	20	16.3
	3		148	52	200	26			3	0	1	0	1	18	20	5
	4		136	64	200	32			4	0	0	3	2	15	20	10
	5		132	68	200	34			5	0	0	5	0	15	20	12.5
	6		140	60	200	30			6	1	0	0	0	19	20	5
	total				0				7	0	2	2	1	15	20	13.8
					0				8	0	1	1	1	17	20	7.5	10.8	4.64758
	pACTII/pLW1	dmc1/2u GAD/2u GST-MEK1	200	0	200	0
	2		199	1	200	0.5
	3		200	0	200	0
	4		200	2	202	0.990099
	total				0
					0
	pLB1/pRS316	dmc1∆/2u-GAD-bc	166	34	200	17
	2		170	30	200	15
	3		175	25	200	12.5
	4		158	42	200	21
	5		177	23	200	11.5
	6		169	31	200	15.5
	7		164	36	200	18
	8		163	37	200	18.5
	total				0
					0
	pLB1/pLW1	dmc1/2u GAD-bc/2u GST-MEK1	315	85	400	21.25
	2		197	3	200	1.5
	3		200	0	200	0
	4		183	17	200	8.5
	5		170	30	200	15
	6		399	1	400	0.25
	7		199	1	200	0.5
	8		192	8	200	4

## Sheet: Fig 2A 
Strain name	2 copies all plasmids	ave % spo	SD	n		spo	unspo	p value (One-sided FET comparing to dmc1 NDT80		Dissection data	NH2402
NH2402::pHL8	dmc1 NDT80	0.8	1	22		41	4759	NA				Genotype	4	3	2	1	0	total	% SV
NH2402::pHL8-bc	dmc1 NDT80-bc	79	9.1	8		1263	337	< 2.2e-16
NH2402::pHL8-∆RPSKR	dmc1 NDT80-∆RPSKR	76.8	4.8	8		1228	372	< 2.2e-16			pHL8-bc- 3(two copies)-1	dmc1∆ NDT80-bc	0	0	2	0	18	20	5
NH2402::pHL8-KR>DD	dmc1 NDT80-K374D R375D	64.8	9	8		1036	561	< 2.2e-16			2		0	0	0	0	18	18	0
NH2402::pHL8-KR-AA	dmc1 NDT80-K374A R375A	38.2	11.8	6		458	742	< 2.2e-16			1		0	0	1	0	19	20	2.5			2018-06-04
NH2402::pHL8-2A	dmc1-ndt80-2A	0.9	1	8		14	1586	0.5208			2		0	0	1	1	18	20	3.8			2018-06-04
NH2402::pHL8-4AMS	dmc1 ndt80-4AMS	2.6	4.4	16		83	3117	9.383e-10			3		0	0	0	0	20	20	0	ave	SD	2018-06-04
NH2402::pHL8-5AMS	dmc1 ndt80-5AMS	5.4	2.45677	11		119	2081	< 2.2e-16			4		0	0	1	1	18	20	3.8	2.51667	2.10373	2018-06-04
NH2402::pHL8-7AMS	dmc1 ndt80-7AMS	21.5	6.8	14		602	2198	< 2.2e-16			total							118
NH2402::pHL8-9AMS	dmc1 ndt80-9AMS	25.8	8.6	3		155	445	< 2.2e-16
NH2402::pHL8-10AMS	dmc1 ndt80-10AMS	28.8	6.6	14		806	1994	< 2.2e-16			pNH317(Two copies)-1	dmc1∆ NDT80-∆RPSKR	0	1	0	1	18	20	5			2018-06-04
NH2402::pHL8-12AMS	dmc1 ndt80-12AMS	1.4	0.5	4		11	789	0.1137
NH2402::pNH400	dmc1 ndt80-6A	3.9	2.1	6		47	1153	2.59e-12			2		0	0	1	2	17	20	5			2018-06-04
NH2402::pNH405	dmc1 ndt80-8A	5.9	1.5	4		47	753	< 2.2e-16			3		0	2	2	2	14	20	15			2018-06-04
NH2402::pHL8-10DMS	dmc1 ndt80-10DMS	0	0	3		0	600	1			4		0	0	1	2	17	20	5	7.5	5	2018-06-04
NH2402::pNH401	dmc1 ndt80-6D	0.08	0.2	6		1	1199	0.9999
											pHL8-KR-DD (K374D R375D)-1	dmc1∆ NDT80-KR>DD	0	0	1	1	18	20	3.8			2018-06-21
											2		0	0	2	0	18	20	5			2018-06-21
											3		1	0	1	1	17	20	8.8			2018-06-25
											4		0	0	1	0	19	20	2.5			2018-06-25
Name	2 copies all plasmids	ave % spo	SD	n		spo	unspo	One-sided FET to DMC1 ndt80			5		0	0	1	1	18	20	3.8			2018-06-25
NH2081::pRS306	DMC1 ndt80∆	1.2	1.7	9		22	1778	NA			6		0	0	0	2	18	20	2.5			2018-06-25
NH2081::pHL8	DMC1 NDT80	94.5	3.1	11		2078	122	< 2.2e-16			7		0	0	1	1	18	20	3.8			2018-06-25
NH2081::pHL8-∆bc	DMC1 NDT80-bc	96.9	2.7	4		775	25	< 2.2e-16
NH2081::pHL8-∆RPSKR	DMC1 NDT80-∆RPSKR	98.1	0.8	4		785	15	< 2.2e-16
NH2081::pHL8-KR>DD	DMC1 ndt80-KR>DD	98.5	0.8	4		788	12	< 2.2e-16
NH2081::pHL8-KR>AA	DMC1 ndt80-KR>AA	98.6	0.8	4		789	11	< 2.2e-16
NH2081::pHL8-2A	DMC1 ndt80-2A	98.6	1.1	4		789	11	< 2.2e-16
NH2081::pHL8-4AMS	DMC1 NDT80-4AMS	98.5	1.1	4		788	12	< 2.2e-16
NH2081::pHL8-5AMS	DMC1 NDT80-5AMS	97	1.9	4		776	24	< 2.2e-16
NH2081::pHL8-7AMS	DMC1 NDT80-7AMS	96.9	1.1	4		775	25	< 2.2e-16
NH2081::pHL8-9AMS	DMC1 NDT80-9AMS	98.2	1.8	4		786	14	< 2.2e-16
NH2081::pHL8-10AMS	DMC1 NDT80-10AMS	97.3	1.7	4		779	21	< 2.2e-16
NH2081::pHL8-12AMS	DMC1 NDT80-12AMS	96.5	2.3	4		772	28	< 2.2e-16
NH2081::pNH400	DMC1 ndt80-6A	88.4	4.1	4		707	93	< 2.2e-16			8		0	0	0	1	19	20	1.3	3.9375	2.26523	2018-06-25
NH2081::pNH405	DMC1 ndt80-8A	82.7	1.9	3		496	104	< 2.2e-16
NH2081::pHL8-S24D	DMC1 ndt80-S24D	94.1	2	4		753	47	< 2.2e-16			pHL8-KR-AA (K374A R375A)-1	dmc1∆ NDT80-KR>AA	1	1	2	2	14	20	16.3			2018-06-21
NH2081::pHL8-S343D	DMC1 ndt80-S343D	93	3.5	4		744	56	< 2.2e-16			2		0	0	0	2	18	20	2.5			2018-06-21
NH2081::pHL8-S205D T211D	DMC1 ndt80-S205D T211D	0	0	4		0	800	1			3		0	2	1	2	15	20	12.5			2018-06-21
NH2081::pHL8-S327D S329D	DMC1 ndt80-S327D T329D	88	6.6	4		704	800	< 2.2e-16			4		0	0	0	1	19	20	1.3			2018-06-21
NH2081::pNH401	DMC1 ndt80-6D	4.9	2.4	4		39	761	6.688e-08			5		0	0	1	2	17	20	5			2018-06-21
NH2081::pHL8-6N	DMC1 ndt80-6N	82.7	1.9	4		496	104	< 2.2e-16			6		0	0	1	0	19	20	2.5	6.68333	6.21496	2018-06-21

## Sheet: Fig 3A
Strain	genotype	Hrs in Spo	MI + MII						ave MI + MII
NH2081::pHL8	ndt80∆::NDT80		XC070618	XC080118	ave MI+MII	range				ndt80∆::NDT80	dmc1∆ ndt80::NDT80	dmc1∆ mek1∆	dmc1∆ ndt80∆::ndt80-DRPSKR	dmc1∆ ndt80∆::ndt80-K374A R375A	dmc1∆ ndt80∆::ndt80-K374D R375D
		0	0	0	0	0			0	0	0	0	0	0	0
		2	0	0	0	0			2	0	0	0	0	0	0
		4	0	0	0	0			4	0	0	5	0	0	0
		6	17	5	11	6			6	11	0	53.75	0	0	0
		8	55.5	25.5	40.5	15			8	40.5	0	79	5	0.25	2.625
		10	82	57	69.5	12.5			10	69.5	0	86.75	30.75	0.5	15.625
		12	84	63.5	73.75	10.25			12	73.75	0.25	90.5	41.25	0.75	21
		14		78.5	78.5				14	78.5	0	92	52	5.5	28.75
NH2402::pHL8	dmc1∆ ndt80::NDT80	0	0	0	0	0
		2	0	0	0	0
		4	0	0	0	0
		6	0	0	0	0
		8	0	0	0	0
		10	0	0	0	0
		12	0.5	0	0.25	0.25
		14		0	0
NH749	dmc1∆ mek1∆	0	0	0	0	0
		2	0	0	0	0
		4	9	1	5	4
		6	78	29.5	53.75	24.25
		8	90.5	67.5	79	11.5
		10	94.5	79	86.75	7.75
		12	95.5	85.5	90.5	5
		14		92	92
NH2402::pNH317	dmc1∆ ndt80∆::ndt80-DRPSKR	0	0	0	0	0
		2	0	0	0	0
		4	0	0	0	0
		6	0	0	0	0
		8	2.5	7.5	5	-2.5
		10	29.5	32	30.75	-1.25
		12	40.5	42	41.25	-0.75
		14		52	52
NH2402::KR-AA	dmc1∆ ndt80∆::ndt80-K374A R375A	0	0	0	0	0
		2	0	0	0	0
		4	0	0	0	0
		6	0	0	0	0
		8	0	0.5	0.25	-0.25
		10	0	1	0.5	-0.5
		12	0	1.5	0.75	-0.75
		14		5.5	5.5
NH2402::KR-DD	dmc1∆ ndt80∆::ndt80-K374D R375D	0	0	0	0	0
		2	0	0	0	0
		4	0	0	0	0
		6	0	0	0	0
		8	1	3	2	-1
		10	11.5	22	16.75	-5.25
		12	38	39.5	38.75	-0.75
		14		58.5	58.5

## Sheet: Fig 4A 
Strain	Relevant Phenotype	Timepoint	% MI + MII			Mean	SD
			BG081017	BG090617	BG122217					% MI + MII	NDT80	ndt80-R177A	ndt80-6A	ndt80-6D
NH2426::pEP105^2::pHL8^2	NDT80	0	0	0	0	0	0			0	0	0	0	0
	NDT80	2	0	0	0	0	0			2	0	0	0	0.166667
	NDT80	4	3.5	0	0.5	1.33333	1.89297			4	1.33333	0.166667	0.5	0.166667
	NDT80	6	64	37	59.5	53.5	14.4655			6	53.5	0.333333	47.3333	0.5
	NDT80	8	91.5	78.5	83.5	84.5	6.55744			8	84.5	0	73.5	0
	NDT80	10	89.5	86	85.5	87	2.17945			10	87	0	85.1667	0.166667
	NDT80	12	93	87.5	94	91.5	3.5			12	91.5	0	87.1667	0
NH2426::pEP105^2::pHL8-R177A^2	ndt80-R177A	0	0	0	0	0	0
	ndt80-R177A	2	0	0	0	0	0
	ndt80-R177A	4	0	0.5	0	0.166667	0.288675
	ndt80-R177A	6	0.5	0	0.5	0.333333	0.288675
	ndt80-R177A	8	0	0	0	0	0
	ndt80-R177A	10	0	0	0	0	0
	ndt80-R177A	12	0	0	0	0	0
NH2426::pEP105^2::pNH400^2	ndt80-6A	0	0	0	0	0	0
	ndt80-6A	2	0	0	0	0	0
	ndt80-6A	4	0	0	1.5	0.5	0.866025
	ndt80-6A	6	56	35	51	47.3333	10.9697
	ndt80-6A	8	73.5	71.5	75.5	73.5	2
	ndt80-6A	10	89	84	82.5	85.1667	3.40343
	ndt80-6A	12	94	81.5	86	87.1667	6.33114
NH2426::pEP105^2::pNH401^2	ndt80-6D	0	0	0	0	0	0
	ndt80-6D	2	0	0.5	0	0.166667	0.288675
	ndt80-6D	4	0	0.5	0	0.166667	0.288675
	ndt80-6D	6	0	1.5	0	0.5	0.866025
	ndt80-6D	8	0	0	0	0	0
	ndt80-6D	10	0	0.5	0	0.166667	0.288675
	ndt80-6D	12	0	0	0	0	0

## Sheet: Fig 4C
Strain	Genotype	Timepoint			x timepoint - 0 timepoint	Arp7	x TP-0 TP/Arp7
NH2426::pEP105^2::pHL8^2	NDT80	0	NDT80 0	5219.17	0	231905	0
NH2426::pEP105^2::pHL8^2	NDT80	4	NDT80 4	0.809	82127.9	261306	0.314298
NH2426::pEP105^2::pHL8^2	NDT80	6	NDT80 6	0.945	286052	245077	1.16719
NH2426::pEP105^2::pHL8^2	NDT80	8	NDT80 8	1.073	97228.8	247284	0.393186
NH2426::pEP105^2::pHL8^2	NDT80	10	NDT80 10	1.318	51037.7	240143	0.21253
NH2426::pEP105^2::pHL8-R177A^2	ndt80-R177A	0	R177A 0	12467.7	0	176381	0
NH2426::pEP105^2::pHL8-R177A^2	ndt80-R177A	4	R177A 4	81948.4	69480.7	247287	0.280972
NH2426::pEP105^2::pHL8-R177A^2	ndt80-R177A	6	R177A 6	1.236	101853	237811	0.428295
NH2426::pEP105^2::pHL8-R177A^2	ndt80-R177A	8	R177A 8	1.091	141602	237811	0.59544
NH2426::pEP105^2::pHL8-R177A^2	ndt80-R177A	10	R177A 10	1.082	137219	243041	0.564593
NH2426::pEP105^2::pNH400^2	ndt80-6A	0	6A 0	13331.9	0	203558	0
NH2426::pEP105^2::pNH400^2	ndt80-6A	4	6A 4	1.454	150675	248352	0.606702
NH2426::pEP105^2::pNH400^2	ndt80-6A	6	6A 6	1.118	271115	253907	1.06777
NH2426::pEP105^2::pNH400^2	ndt80-6A	8	6A 8	1.518	63578.3	243652	0.260939
NH2426::pEP105^2::pNH400^2	ndt80-6A	10	6A 10	39583.8	26251.9	211978	0.123843
NH2426::pEP105^2::pNH401^2	ndt80-6D	0	6D 0	9384.23	0	222366	0
NH2426::pEP105^2::pNH401^2	ndt80-6D	4	6D 4	65470.4	56086.2	247916	0.226231
NH2426::pEP105^2::pNH401^2	ndt80-6D	6	6D 6	2.391	106413	260350	0.408731
NH2426::pEP105^2::pNH401^2	ndt80-6D	8	6D 8	1.463	128410	239427	0.536324
NH2426::pEP105^2::pNH401^2	ndt80-6D	10	6D 10	2.045	149988	215418	0.696264

## Sheet: Fig 4D
Strain	Relevant Phenotype	Timepoint	% MI + MII		Mean	(TC1-TC2)	Range
			BG080417	BG012618					% MI + MII	NDT80-IN	ndt80-6A-IN	ndt80-6D-IN
NH2426::pEP105^2::pBG4^2	NDT80-IN	0	0	0	0	0	0
	NDT80-IN	5	0	0	0	0	0		5	0	0	0
	NDT80-IN	6	0	0	0	0	0		6	0	0.5	0
	NDT80-IN	7	61	23	42	38	19		7	42	33.75	0
	NDT80-IN	8	83	68	75.5	15	7.5		8	75.5	66.5	0
	NDT80-IN	9	88	72	80	16	8		9	80	79.5	0.25
NH2426::pEP105^2::pXC11^2	ndt80-6A-IN	0	0	0	0	0	0
	ndt80-6A-IN	5	0	0	0	0	0
	ndt80-6A-IN	6	0	1	0.5	-1	0.5
	ndt80-6A-IN	7	34.5	33	33.75	1.5	0.75
	ndt80-6A-IN	8	90	43	66.5	47	23.5
	ndt80-6A-IN	9	95	64	79.5	31	15.5
NH2426::pEP105^2::pXC12^2	ndt80-6D-IN	0	0	0	0	0	0
	ndt80-6D-IN	5	0	0	0	0	0
	ndt80-6D-IN	6	0	0	0	0	0
	ndt80-6D-IN	7	0	0	0	0	0
	ndt80-6D-IN	8	0	0	0	0	0
	ndt80-6D-IN	9	0.5	0	0.25	0.5	0.25

## Sheet: Fig 4F
Strain	Genotype	Timepoint	Ndt80	x timepoint - 0 timepoint	Arp7	(x timepoint - 0 timepoint)/Arp7
NH2426::pEP105^2::pBG4^2	NDT80-IN	0	3227.75	0	29196.6	0			(x timepoint - 0 timepoint)/Arp7	NDT80-IN	NDT80-6A-IN	NDT80-6D-IN
NH2426::pEP105^2::pBG4^2	NDT80-IN	5	6129.69	2901.94	36136	0.0803061			5	0.0803061	0.223355	0.242479
NH2426::pEP105^2::pBG4^2	NDT80-IN	6	287643	284415	44229.6	6.43042			6	6.43042	11.3368	10.6045
NH2426::pEP105^2::pBG4^2	NDT80-IN	7	328222	324994	57827.8	5.62003			7	5.62003	7.92953	10.2695
NH2426::pEP105^2::pBG4^2	NDT80-IN	8	59626.1	56398.3	57939.4	0.973402			8	0.973402	2.45313	10.1517
	NDT80-IN	9	40959.2	37731.5	52190	0.722963			9	0.722963	1.15142	8.40234
NH2426::pEP105^2::pXC11^2	ndt80-6A-IN	0	6472.77	0	43912.9	0
NH2426::pEP105^2::pXC11^2	ndt80-6A-IN	5	17330	10857.2	48609.8	0.223355
NH2426::pEP105^2::pXC11^2	ndt80-6A-IN	6	520445	513972	45336.8	11.3368
NH2426::pEP105^2::pXC11^2	ndt80-6A-IN	7	438638	432166	54500.8	7.92953
NH2426::pEP105^2::pXC11^2	ndt80-6A-IN	8	114688	108215	44113.1	2.45313
	ndt80-6A-IN	9	60167.4	53694.7	46633.5	1.15142
NH2426::pEP105^2::pXC12^2	ndt80-6D-IN	0	4966.72	0	26390.9	0
NH2426::pEP105^2::pXC12^2	ndt80-6D-IN	5	15538	10571.3	43596.6	0.242479
NH2426::pEP105^2::pXC12^2	ndt80-6D-IN	6	375687	370720	34958.7	10.6045
NH2426::pEP105^2::pXC12^2	ndt80-6D-IN	7	430514	425548	41437.8	10.2695
NH2426::pEP105^2::pXC12^2	ndt80-6D-IN	8	303293	298327	29387	10.1517
	ndt80-6D-IN	9	299157	294190	35012.9	8.40234

## Sheet: Fig 5A
Strain	Relevant Genotype	Timepoint	ED	1-NA-PP1 (I)	% Multinucleate A	% Multinucleate B	Mean	TC1 - TC2	Range
NH2437::pEP105::pBG4	NDT80-IN mek1-as dmc1	0		no	0	0	0	0	0
NH2437::pEP105::pBG4	NDT80-IN mek1-as dmc1	5		no	0	0	0	0	0
NH2437::pEP105::pBG4	NDT80-IN mek1-as dmc1	6	+	no	0.5	0	0.25	0.5	0.25
NH2437::pEP105::pBG4	NDT80-IN mek1-as dmc1	7	+	no	5	2	3.5	3	1.5
NH2437::pEP105::pBG4	NDT80-IN mek1-as dmc1	8	+	no	7	10.5	8.75	-3.5	1.75
NH2437::pEP105::pBG4	NDT80-IN mek1-as dmc1	10	+	no	11	8	9.5	3	1.5
NH2437::pEP105::pBG4	NDT80-IN mek1-as dmc1	6	+	yes	1.5	3	2.25	-1.5	0.75
NH2437::pEP105::pBG4	NDT80-IN mek1-as dmc1	7	+	yes	44.5	45	44.75	-0.5	0.25
NH2437::pEP105::pBG4	NDT80-IN mek1-as dmc1	8	+	yes	67.5	63	65.25	4.5	2.25
NH2437::pEP105::pBG4	NDT80-IN mek1-as dmc1	10	+	yes	73	77	75	-4	2
					ED	ED +I
				0	0	0
				5	0	0
				6	0.25	2.25
				7	3.5	44.75
				8	8.75	65.25
				10	9.5	75

## Sheet: Fig 5D
					BG052318	BG061618
Strain	Relevant Genotype	Timepoint	ED	1-NA-PP1 (I)	% Multinucleate A	% Multinucleate A	% Multinucleate B	Mean	TC1 - TC2	Range	Stand Dev
NH2451	NDT80-IN dmc1 ime2-as	0			0	0	0	0			0
NH2451	NDT80-IN dmc1 ime2-as	5			0	0	0	0			0
NH2451	NDT80-IN dmc1 ime2-as	6	+		0	0	0	0			0
NH2451	NDT80-IN dmc1 ime2-as	7	+		7.5	7.5	1.5	5.5			3.4641
NH2451	NDT80-IN dmc1 ime2-as	8	+		22.5	36.5	19.5	26.1667			9.07377
NH2451	NDT80-IN dmc1 ime2-as	10	+		31.5	37	37	35.1667			3.17543
NH2451	NDT80-IN dmc1 ime2-as	6	+	+	0	0		0	0	0
NH2451	NDT80-IN dmc1 ime2-as	7	+	+	0	0		0	0	0
NH2451	NDT80-IN dmc1 ime2-as	8	+	+	2	4		3	-2	1
NH2451	NDT80-IN dmc1 ime2-as	10	+	+	12.5	15		13.75	-2.5	1.25
NH2452	NDT80-IN ime2-as	0			0			0
NH2452	NDT80-IN ime2-as	5			0			0
NH2452	NDT80-IN ime2-as	6	+		0			0
NH2452	NDT80-IN ime2-as	7	+		33			33
NH2452	NDT80-IN ime2-as	8	+		60.5			60.5
NH2452	NDT80-IN ime2-as	10	+		61.5			61.5
NH2452	NDT80-IN ime2-as	6	+	+	0			0
NH2452	NDT80-IN ime2-as	7	+	+	16			16
NH2452	NDT80-IN ime2-as	8	+	+	47.5			47.5
NH2452	NDT80-IN ime2-as	10	+	+	82.5			82.5

## Sheet: Fig 6C
Nt80 DSF data
Raw Data (red data points used for normalization)					Normalized Data					Values with Normalization Formula
Temp	WT	5D	5A		Temp	WT	5D	5A		WT	5D	5A
25	138976	132617	178926		25	0.0625627	0.195731	0.0418747		0.0625627	0.195731	0.0418747
25.3043	138271	132125	177578		25.3043	0.056375	0.179734	0.0335215		0.056375	0.179734	0.0335215
25.6087	137635	131250	177477		25.6087	0.0507953	0.151356	0.0328948		0.0507953	0.151356	0.0328948
25.913	136325	130653	175845		25.913	0.0393013	0.131949	0.0227723		0.0393013	0.131949	0.0227723
26.2174	134610	129595	174563		26.2174	0.0242514	0.0976301	0.0148191		0.0242514	0.0976301	0.0148191
26.5217	133130	129003	173793		26.5217	0.0112602	0.0784065	0.0100496		0.0112602	0.0784065	0.0100496
26.8261	132286	127975	172980		26.8261	0.00384883	0.0450383	0.0050066		0.00384883	0.0450383	0.0050066
27.1304	131848	128962	172752		27.1304	8.36463e-06	0.0770829	0.0035899		8.36463e-06	0.0770829	0.0035899
27.4348	131859	128573	172720		27.4348	0.000103255	0.0644427	0.00339165		0.000103255	0.0644427	0.00339165
27.7391	132177	128298	172676		27.7391	0.00289334	0.0555042	0.00311957		0.00289334	0.0555042	0.00311957
28.0435	132045	127754	172842		28.0435	0.00173504	0.0378507	0.00414666		0.00173504	0.0378507	0.00414666
28.3478	132461	127677	172685		28.3478	0.00538792	0.0353462	0.00317606		0.00538792	0.0353462	0.00317606
28.6522	132171	127853	172173		28.6522	0.00284713	0.0410737	3.8758e-08		0.00284713	0.0410737	3.8758e-08
28.9565	132447	127548	172272		28.9565	0.00526794	0.0311488	0.00061755		0.00526794	0.0311488	0.00061755
29.2609	132812	127326	172744		29.2609	0.00846803	0.0239668	0.00354397		0.00846803	0.0239668	0.00354397
29.5652	132882	127531	172602		29.5652	0.00908235	0.0306147	0.00266048		0.00908235	0.0306147	0.00266048
29.8696	132949	127404	172532		29.8696	0.0096713	0.0264934	0.00222746		0.0096713	0.0264934	0.00222746
30.1739	133463	127508	173190		30.1739	0.0141842	0.0298594	0.00630587		0.0141842	0.0298594	0.00630587
30.4783	134089	127050	173325		30.4783	0.019672	0.0149998	0.00714682		0.019672	0.0149998	0.00714682
30.7826	134168	127329	173182		30.7826	0.0203723	0.0240563	0.00625587		0.0203723	0.0240563	0.00625587
31.087	134304	127720	172834		31.087	0.0215668	0.036733	0.00410238		0.0215668	0.036733	0.00410238
31.3913	134605	127713	173216		31.3913	0.0242066	0.0365245	0.00646584		0.0242066	0.0365245	0.00646584
31.6957	135560	126589	174412		31.6957	0.0325881	2.25721e-05	0.0138827		0.0325881	2.25721e-05	0.0138827
32	135585	127260	174119		32	0.0328086	0.0217999	0.0120679		0.0328086	0.0217999	0.0120679
32.3043	136118	127186	174923		32.3043	0.0374797	0.019411	0.0170552		0.0374797	0.019411	0.0170552
32.6087	136198	126965	175756		32.6087	0.0381802	0.0122399	0.0222203		0.0381802	0.0122399	0.0222203
32.913	136607	126788	176138		32.913	0.0417722	0.0064848	0.0245913		0.0417722	0.0064848	0.0245913
33.2174	137244	127257	176454		33.2174	0.0473628	0.0217258	0.0265455		0.0473628	0.0217258	0.0265455
33.5217	137499	127005	176478		33.5217	0.049601	0.0135331	0.0266972		0.049601	0.0135331	0.0266972
33.8261	138188	127112	177835		33.8261	0.0556501	0.0170016	0.0351099		0.0556501	0.0170016	0.0351099
34.1304	138584	126924	177959		34.1304	0.0591216	0.0109105	0.0358832		0.0591216	0.0109105	0.0358832
34.4348	138982	127300	178832		34.4348	0.0626188	0.0231111	0.0412964		0.0626188	0.0231111	0.0412964
34.7391	139733	126681	179275		34.7391	0.0692076	0.00303177	0.0440434		0.0692076	0.00303177	0.0440434
35.0435	140120	127230	179885		35.0435	0.0726023	0.0208283	0.0478236		0.0726023	0.0208283	0.0478236
35.3478	141071	127116	180495		35.3478	0.0809458	0.0171404	0.0516062		0.0809458	0.0171404	0.0516062
35.6522	141105	127435	181567		35.6522	0.081249	0.0274827	0.0582574		0.081249	0.0274827	0.0582574
35.9565	141758	127097	182181		35.9565	0.0869825	0.0165228	0.0620612		0.0869825	0.0165228	0.0620612
36.2609	142683	127331	183915		36.2609	0.0950997	0.0241309	0.0728168		0.0950997	0.0241309	0.0728168
36.5652	143155	127193	184071		36.5652	0.0992417	0.0196413	0.0737854		0.0992417	0.0196413	0.0737854
36.8696	143813	127304	184564		36.8696	0.105014	0.02323	0.0768403		0.105014	0.02323	0.0768403
37.1739	144635	127876	186175		37.1739	0.112227	0.0417998	0.0868297		0.112227	0.0417998	0.0868297
37.4783	145444	127208	187871		37.4783	0.119327	0.0201156	0.0973478		0.119327	0.0201156	0.0973478
37.7826	146578	127350	188845		37.7826	0.129275	0.024748	0.103386		0.129275	0.024748	0.103386
38.087	146811	128106	189147		38.087	0.131324	0.0492633	0.105263		0.131324	0.0492633	0.105263
38.3913	148252	127929	190978		38.3913	0.143966	0.0435419	0.116618		0.143966	0.0435419	0.116618
38.6957	149352	128129	192063		38.6957	0.153621	0.0500186	0.123344		0.153621	0.0500186	0.123344
39	149707	127935	193342		39	0.156737	0.0437159	0.131278		0.156737	0.0437159	0.131278
39.3043	150698	128323	194742		39.3043	0.165436	0.0563251	0.139958		0.165436	0.0563251	0.139958
39.6087	152013	128651	196610		39.6087	0.17698	0.0669746	0.151543		0.17698	0.0669746	0.151543
39.913	152938	128626	198218		39.913	0.185097	0.0661498	0.161516		0.185097	0.0661498	0.161516
40.2174	154893	129170	199195		40.2174	0.202251	0.0838294	0.167569		0.202251	0.0838294	0.167569
40.5217	155790	129378	201087		40.5217	0.210122	0.0905671	0.179306		0.210122	0.0905671	0.179306
40.8261	157159	129626	203274		40.8261	0.22214	0.0986203	0.192868		0.22214	0.0986203	0.192868
41.1304	158946	129233	205783		41.1304	0.237819	0.0858726	0.208427		0.237819	0.0858726	0.208427
41.4348	159868	130189	207550		41.4348	0.245913	0.116913	0.219383		0.245913	0.116913	0.219383
41.7391	161734	130934	209812		41.7391	0.262285	0.141074	0.233408		0.262285	0.141074	0.233408
42.0435	163757	131160	212997		42.0435	0.280038	0.148426	0.253162		0.280038	0.148426	0.253162
42.3478	165171	131181	215524		42.3478	0.29245	0.149104	0.268831		0.29245	0.149104	0.268831
42.6522	166980	131969	218818		42.6522	0.30833	0.174687	0.28926		0.30833	0.174687	0.28926
42.9565	169531	132843	221132		42.9565	0.330714	0.203046	0.30361		0.330714	0.203046	0.30361
43.2609	171612	132440	224482		43.2609	0.348982	0.189969	0.324382		0.348982	0.189969	0.324382
43.5652	174426	133166	227272		43.5652	0.373675	0.213547	0.341686		0.373675	0.213547	0.341686
43.8696	176703	134159	231389		43.8696	0.393654	0.245786	0.367213		0.393654	0.245786	0.367213
44.1739	179825	134216	235686		44.1739	0.421054	0.247628	0.393862		0.421054	0.247628	0.393862
44.4783	182817	134644	239687		44.4783	0.447314	0.261521	0.418673		0.447314	0.261521	0.418673
44.7826	184827	135870	242698		44.7826	0.464952	0.301313	0.437346		0.464952	0.301313	0.437346
45.087	188210	137055	247379		45.087	0.494644	0.339779	0.466375		0.494644	0.339779	0.466375
45.3913	191548	137550	251852		45.3913	0.523939	0.355865	0.494113		0.523939	0.355865	0.494113
45.6957	194310	137784	256823		45.6957	0.548177	0.363453	0.524937		0.548177	0.363453	0.524937
46	197054	139454	261545		46	0.572261	0.417666	0.554222		0.572261	0.417666	0.554222
46.3043	201096	140526	267090		46.3043	0.607731	0.452463	0.58861		0.607731	0.452463	0.58861
46.6087	204265	141035	271298		46.6087	0.635545	0.468997	0.614703		0.635545	0.468997	0.614703
46.913	207544	141587	275727		46.913	0.664315	0.486919	0.642165		0.664315	0.486919	0.642165
47.2174	210009	143527	280685		47.2174	0.685951	0.549887	0.672913		0.685951	0.549887	0.672913
47.5217	213693	143625	285282		47.5217	0.71828	0.553062	0.70142		0.71828	0.553062	0.70142
47.8261	216566	144252	290187		47.8261	0.743496	0.573418	0.731838		0.743496	0.573418	0.731838
48.1304	219691	145603	293781		48.1304	0.770916	0.617284	0.754128		0.770916	0.617284	0.754128
48.4348	222284	146670	298854		48.4348	0.793673	0.651915	0.785586		0.793673	0.651915	0.785586
48.7391	225725	147664	302947		48.7391	0.823871	0.684206	0.810969		0.823871	0.684206	0.810969
49.0435	228371	148255	307011		49.0435	0.847096	0.703394	0.836171		0.847096	0.703394	0.836171
49.3478	230352	149576	310643		49.3478	0.864483	0.746253	0.858694		0.864483	0.746253	0.858694
49.6522	233374	149984	314154		49.6522	0.890998	0.759523	0.880464		0.890998	0.759523	0.880464
49.9565	235099	151024	317742		49.9565	0.906141	0.793273	0.902712		0.906141	0.793273	0.902712
50.2609	237153	151739	320755		50.2609	0.924171	0.816496	0.9214		0.924171	0.816496	0.9214
50.5652	238161	153389	322168		50.5652	0.933011	0.870041	0.930164		0.933011	0.870041	0.930164
50.8696	240079	153821	325137		50.8696	0.949844	0.884089	0.948573		0.949844	0.884089	0.948573
51.1739	241446	154072	327533		51.1739	0.96184	0.892224	0.96343		0.96184	0.892224	0.96343
51.4783	242150	154988	329059		51.4783	0.968024	0.921971	0.972895		0.968024	0.921971	0.972895
51.7826	242556	155938	329981		51.7826	0.971583	0.952813	0.978612		0.971583	0.952813	0.978612
52.087	244009	155402	331568		52.087	0.984337	0.935389	0.988456		0.984337	0.935389	0.988456
52.3913	244622	155929	332743		52.3913	0.989711	0.952495	0.995739		0.989711	0.952495	0.995739
52.6957	244824	156425	332987		52.6957	0.991484	0.968601	0.997255		0.991484	0.968601	0.997255
53	244923	156706	333288		53	0.992356	0.977741	0.999121		0.992356	0.977741	0.999121
53.3043	245793	157132	333295		53.3043	0.999994	0.991555	0.999163		0.999994	0.991555	0.999163
53.6087	244830	156726	333429		53.6087	0.991536	0.978392	0.999995		0.991536	0.978392	0.999995
53.913	245176	157391	332064		53.913	0.994578	0.99998	0.991527		0.994578	0.99998	0.991527
54.2174	245136	156703	332809		54.2174	0.994229	0.977617	0.996148		0.994229	0.977617	0.996148
54.5217	244703	156649	332950		54.5217	0.990425	0.975875	0.997021		0.990425	0.975875	0.997021
54.8261	244369	156641	331704		54.8261	0.987497	0.975631	0.989299		0.987497	0.975631	0.989299
55.1304	243892	157270	332002		55.1304	0.983307	0.99605	0.991142		0.983307	0.99605	0.991142

[truncated: 3 more sheets: Fig 6D, Fig 6E, Figure 6G]
